# Supplementary material for: Cloning and Functional Analysis of FLJ20420: A Novel Transcription Factor for the BAG-1 Promoter
Source: PLoS One. 2012 May 2;7(5):e34832. doi: 10.1371/journal.pone.0034832 (PMC3342300; doi:10.1371/journal.pone.0034832)
Supplement: Table S1 — The upregulated genes in A549-FLJ-siRNA cells. (XLS) [file pone.0034832.s003.xls]

## Sheet: upregulated genes
No	sorte	A549 2008-07-22 One_vs neg_Change		Descriptions
1569596_at	3.8	I	clone IMAGE:4720177	gb:BC016020 Homo sapiens, Similar to LINE retrotransposable element 1, clone IMAGE:4720177
1566459_at	1.8	I	clone IMAGE:4801197	gb:BC040184 Homo sapiens, clone IMAGE:4801197
208784_s_at	1	I	clone MGC:3124	gb:BC001793 Homo sapiens, clone MGC:3124,
1565840_at	2.7	I	DKFZp667M2423	gb:AL832804 Homo sapiens DKFZp667M2423
216808_at	4.2	I	ESTs	gb:AL354915 ESTs
234738_s_at	1	I	FLJ00104	gb:AK024496 Homo sapiens FLJ00104 protein
214967_at	2.3	I	FLJ12055	gb:AU146983 Homo sapiens cDNA FLJ12055 fis
201270_x_at	1.3	I	KIAA1068	gb:NM_015332 Homo sapiens KIAA1068 protein
1563528_at	1.5	I	LOC91149	gb:AL157450 hypothetical protein LOC91149
224445_s_at	1.1	I	MGC2550	gb:BC005999 Homo sapiens, hypothetical protein MGC2550, clone MGC:14803
203165_s_at	1.1	I	ACATN	gb:NM_004733 Homo sapiens acetyl-Coenzyme A transporter
203164_at	1	I	ACATN	gb:BE464756 acetyl-Coenzyme A transporter
209874_x_at	1.3	I	ACDP2	gb:AF216962 Homo sapiens ancient conserved domain protein 2
200793_s_at	1	I	ACO2	gb:NM_001098 Homo sapiens aconitase 2, mitochondrial (ACO2), nuclear gene encoding mitochondrial protein
200974_at	1.4	I	ACTA2	gb:NM_001613 Homo sapiens actin, alpha 2, smooth muscle, aorta
207544_s_at	4	I	ADH6	gb:NM_000672 Homo sapiens alcohol dehydrogenase 6 (class V) (ADH6)
206171_at	1.1	I	ADORA3	gb:NM_000677 Homo sapiens adenosine A3 receptor
210961_s_at	3.4	I	ADRA1D	gb:M76446 Human alpha-A1-adrenergic receptor
206170_at	1.3	I	ADRB2	gb:NM_000024 Homo sapiens adrenergic, beta-2-, receptor, surface (ADRB2)
217729_s_at	1	I	AES	gb:NM_001130 Homo sapiens amino-terminal enhancer of split
207163_s_at	1.1	I	AKT1	gb:NM_005163 Homo sapiens v-akt murine thymoma viral oncogene homolog 1
205640_at	1.2	I	ALDH3B1	gb:NM_000694.1 Homo sapiens aldehyde dehydrogenase 3 family, member B1
205083_at	1	I	AOX1	gb:NM_001159 Homo sapiens aldehyde oxidase 1 (AOX1)
209870_s_at	1.3	I	APBA2	gb:AW571582 amyloid beta (A4) precursor protein-binding, family A, member 2
201283_s_at	2.6	I	APEH	gb:J03068 N-acylaminoacyl-peptide hydrolase
212099_at	1.6	I	ARHB	gb:AI263909 ras homolog gene family, member B
1553962_s_at	2.2	I	ARHB	gb:BI668074 ras homolog gene family, member B
203264_s_at	1.6	I	ARHGEF9	gb:NM_015185 Homo sapiens Cdc42 guanine exchange factor (GEF) 9 (ARHGEF9)
204951_at	4	I	ARHH	gb:NM_004310 Homo sapiens ras homolog gene family, member H
1555981_at	1.1	I	ASB16	gb:AK055685 ankyrin repeat and SOCS box-containing 16
202504_at	1	I	ATDC	gb:NM_012101 Homo sapiens ataxia-telangiectasia group D-associated protein
213036_x_at	1	I	ATP2A3	gb:Y15724 ATPase, Ca++ transporting, ubiquitous
221240_s_at	1.1	I	B3GN-T4	gb:NM_030765 Homo sapiens beta-1,3-N-acetylglucosaminyltransferase bGn-T4
1555262_a_at	2.7	I	BAIAP1	gb:AF401655 Homo sapiens MAGI-1A
209502_s_at	1.2	I	BAIAP2	gb:BC002495 Homo sapiens, Similar to BAI1-associated protein 2, clone MGC:1836,
206665_s_at	1.2	I	BCL2L1	gb:NM_001191 Homo sapiens BCL2-like 1
215037_s_at	1.4	I	BCL2L1	gb:U72398 BCL2-like 1 Human Bcl-x beta (bcl-x) gene
204907_s_at	1	I	BCL3	gb:AI829875 B-cell CLLlymphoma 3
206382_s_at	1.5	I	BDNF	gb:NM_001709 Homo sapiens brain-derived neurotrophic factor
209587_at	1	I	Bft	gb:U70370 Human hindlimb expressed homeobox protein backfoot
211889_x_at	1.2	I	BGP	gb:D12502 Human mRNA for biliary glycoprotein
205290_s_at	1.9	I	BMP2	gb:NM_001200 Homo sapiens bone morphogenetic protein 2
223349_s_at	1	I	BOK	gb:BE614255 Homo sapiens BCL-2-related ovarian killer protein
1555547_at	3.2	I	BPA-1	gb:AB088847 Homo sapiens BPA-1 mRNA for brain peptide A1
225185_at	1.2	I	BPHL	gb:BF343625 biphenyl hydrolase-like (serine hydrolase; breast epithelial mucin-associated antigen)
207421_at	4.7	I	CA5A	gb:NM_001739 Homo sapiens carbonic anhydrase VA, mitochondrial precursor
203110_at	1.1	I	CAKbeta	gb:U43522 Human cell adhesion kinase beta
205832_at	1.5	I	carboxypeptidase A3	gb:NM_016352 Homo sapiens carboxypeptidase A3 (LOC51200)
207181_s_at	1.3	I	CASP7	gb:NM_001227 Homo sapiens caspase 7, apoptosis-related cysteine protease (
207317_s_at	4.1	I	CASQ2	gb:NM_001232 Homo sapiens calsequestrin 2
209682_at	1	I	CBLB	gb:U26710 Human cbl-b mRNA,
212816_s_at	1.4	I	CBS	gb:BE613178 cystathionine-beta-synthase
206724_at	1.2	I	CBX4	gb:NM_003655 Homo sapiens chromobox homolog 4
233919_s_at	1.2	I	CDC14B	gb:BF213501 CDC14 (cell division cycle 14, S. cerevisiae) homolog B
212862_at	1	I	CDS2	gb:AL568982 CDP-diacylglycerol synthase (phosphatidate cytidylyltransferase) 2
209287_s_at	1	I	CEP3	gb:AF104857 Cdc42 effector protein 3
219746_at	1.3	I	CERD4	gb:NM_012074 Homo sapiens cer-d4 (mouse) homolog
221347_at	2.4	I	CHRM5	gb:NM_012125 Homo sapiens cholinergic receptor, muscarinic 5
209834_at	1.3	I	CHST3	gb:AB017915 Homo sapiens mRNA for chondroitin 6-sulfotransferase
218469_at	1.1	I	CKTSF1B1	gb:NM_013372 Homo sapiens cysteine knot superfamily 1, BMP antagonist 1
231066_s_at	1.7	I	CLCN4	gb:AI146752 chloride channel 4
215535_s_at	1.1	I	clone 23552	gb:AF007145 Homo sapiens clone 23552
213715_s_at	2.5	I	clone 24649	gb:AF070591 Homo sapiens clone 24649
225102_at	1.1	I	clone 24877	gb:BG168471 Homo sapiens clone 24877
1567575_at	1.7	I	clone C2C4	gb:AJ011601 Homo sapiens trapped 3 terminal exon, clone C2C4
230554_at	5	I	clone CIT987SK-A-923A4	gb:AV696234 Homo sapiens Chromosome 16 BAC clone CIT987SK-A-923A4
1559910_at	1.2	I	clone EUROIMAGE 151282	gb:AL080280 Homo sapiens full length insert cDNA clone EUROIMAGE 151282
213247_at	1.9	I	clone EUROIMAGE 248114	gb:AA716107 Homo sapiens mRNA full length insert cDNA clone EUROIMAGE 248114
226042_at	1	I	clone EUROIMAGE 30872	gb:AL563608 Homo sapiens mRNA full length insert cDNA clone EUROIMAGE 30872
226103_at	2.2	I	clone HH409	gb:AF114264 Homo sapiens clone HH409 unknown mRNA
225397_at	1.1	I	clone IMAGE:2823236	gb:AW575737 Homo sapiens, clone IMAGE:2823236
1558950_at	3.8	I	clone IMAGE:3356750	gb:BC003120 Homo sapiens, clone IMAGE:3356750
225861_at	1.1	I	clone IMAGE:3546959	gb:AW001250 Homo sapiens, clone IMAGE:3546959
232051_at	1.1	I	clone IMAGE:3626861	gb:BC004307 Homo sapiens, clone IMAGE:3626861
1565580_s_at	1.4	I	clone IMAGE:3689276	gb:BF895374 Homo sapiens, clone IMAGE:3689276
1568891_x_at	2.1	I	clone IMAGE:3876190	gb:BC013582 Homo sapiens, clone IMAGE:3876190
231836_at	1.4	I	clone IMAGE:3928207	gb:BC004513.1 /DB_XREF=gi:13325426 /FEA=mRNA /CNT=33 /TID=Hs.25722.0 /TIER=ConsEnd /STK=0 /UG=Hs.25722 /DEF=Homo sapiens, clone IMAGE:3928207, mRNA, partial cds. /PROD=Unknown (protein for IMAGE:3928207)
1562223_at	5.8	I	clone IMAGE:3951139	gb:BC015119 Homo sapiens, clone IMAGE:3951139
1570033_at	1.2	I	clone IMAGE:4151640	gb:BC016912 Homo sapiens, Similar to DKFZP434J154 protein, clone IMAGE:4151640
1566870_at	2.7	I	clone IMAGE:4399001	gb:BC015426 Homo sapiens, clone IMAGE:4399001
1559916_a_at	1.9	I	clone IMAGE:4723617	gb:BC029471 Homo sapiens, clone IMAGE:4723617
1561895_at	1.9	I	clone IMAGE:4791521	gb:BC030740 omo sapiens, clone IMAGE:4791521
1561424_at	2.8	I	clone IMAGE:4827542	gb:BC034325 Homo sapiens, clone IMAGE:4827542
1565581_at	3.4	I	clone IMAGE:4828937	gb:BC033353 Homo sapiens, clone IMAGE:4828937
1561059_a_at	4.6	I	clone IMAGE:4829078	gb:BC033355 Homo sapiens, clone IMAGE:4829078
1556272_a_at	2.8	I	clone IMAGE:4830283	gb:BC042472 Homo sapiens, clone IMAGE:4830283
1569974_x_at	1.1	I	clone IMAGE:4849828	gb:BC015774 =Homo sapiens, clone IMAGE:4849828
1555894_s_at	1.1	I	clone IMAGE:5123182	gb:AA829283 Homo sapiens, clone IMAGE:5123182
1562920_at	1.9	I	clone IMAGE:5177464	gb:BC039003 Homo sapiens, clone IMAGE:5177464
1570171_at	3.2	I	clone IMAGE:5200896	gb:BC028133 Homo sapiens, Similar to likely ortholog of yeast ARV1, clone IMAGE:5200896
1570099_at	2.4	I	clone IMAGE:5202535	gb:BC025670 Homo sapiens, clone IMAGE:5202535
1559220_at	1.4	I	clone IMAGE:5218705	gb:BG025779 / Homo sapiens, clone IMAGE:5218705
1557721_at	2.6	I	clone IMAGE:5265056	gb:BC037339 Homo sapiens, clone IMAGE:5265056
1561254_at	1.8	I	clone IMAGE:5269834	gb:BC040593 Homo sapiens, clone IMAGE:5269834
1555898_at	1.1	I	clone IMAGE:5270799	gb:BQ003366 Homo sapiens, clone IMAGE:5270799
1557014_a_at	1	I	clone IMAGE:5288595	gb:BC041970 Homo sapiens, clone IMAGE:5288595
1557166_at	1	I	clone IMAGE:5288595	gb:BC043171 Homo sapiens, clone IMAGE:5287052, mRNA /DEF=Homo sapiens, clone IMAGE:5287052, mRNA.
1556222_at	1	I	clone IMAGE:5296867	gb:BC042387 Homo sapiens, clone IMAGE:5296867
1561517_at	3.6	I	clone IMAGE:5300499	gb:BC041929 Homo sapiens, clone IMAGE:5300499
1556667_at	1.4	I	clone IMAGE:5311172	gb:BC039445 Homo sapiens, clone IMAGE:5311172
1570281_at	1.2	I	clone IMAGE:5312241	gb:BC029613 Homo sapiens, clone IMAGE:5312241
1558578_a_at	2.5	I	clone IMAGE:5588870	gb:BE018269 Homo sapiens, clone IMAGE:5588870
1570484_at	2.6	I	clone IMAGE:5743787	gb:BC035679 Homo sapiens, clone IMAGE:5743787
1559390_a_at	1.5	I	clone IMAGE:5744157	gb:BC035742 Homo sapiens, clone IMAGE:5744157
1558943_x_at	1	I	clone IMAGE:6017695	gb:BU686397 Homo sapiens, clone IMAGE:6017695
1560773_at	5.2	I	clone IMAGE:6050413	gb:AL698576 Homo sapiens, clone IMAGE:6050413
223366_at	1.3	I	clone MGC:10858	gb:BC004287 Homo sapiens, clone MGC:10858
210472_at	2.3	I	clone MGC:12386	gb:BC00531 Homo sapiens, clone MGC:12386
224518_s_at	1	I	clone MGC:13105	gb:BC006436 Homo sapiens, clone MGC:13105
1555724_s_at	2.9	I	clone MGC:13595	gb:BC01094 Homo sapiens, clone MGC:13595 IMAGE:4065231
211736_at	4.2	I	clone MGC:14510	gb:BC005914 Homo sapiens, clone MGC:14510
1555206_at	1.2	I	clone MGC:16428	gb:BC009871 Homo sapiens, clone MGC:16428 IMAGE:3944752
1554649_at	1	I	clone MGC:21717	gb:BC012026 Homo sapiens, clone MGC:21717 IMAGE:4476475
208626_s_at	1.3	I	clone MGC:2671	gb:BC001913 Homo sapiens, Similar to membrane protein of cholinergic synaptic vesicles, clone MGC:2671
223212_at	1.3	I	clone MGC:2993	gb:BC004535 Homo sapiens, Similar to RIKEN cDNA 1500015N03 gene, clone MGC:2993
223666_at	1.1	I	clone MGC:3411	gb:BC002724 Homo sapiens, clone MGC:3411
1555025_at	2.6	I	clone MGC:35010	gb:BC042872 Homo sapiens, clone MGC:35010 IMAGE:5164050
223364_s_at	1	I	clone MGC:4322	gb:BC00446 Homo sapiens, clone MGC:4322
223095_at	1	I	clone MGC:4415	gb:BC004995 Homo sapiens, clone MGC:4415,
1554202_x_at	1.4	I	clone MGC:45795	gb:BC033167 Homo sapiens, clone MGC:45795 IMAGE:4549347
1554410_a_at	1.4	I	clone MGC:49849	gb:BC040695 Homo sapiens, Similar to Williams-Beuren syndrome chromosome region 16, clone MGC:49849 IMAGE:5785681
1554127_s_at	1.2	I	clone MGC:50900	gb:BC040053 Homo sapiens, clone MGC:50900 IMAGE:6025598
1567183_s_at	3.9	I	clone P1.	gb:U61087.1 Homo sapiens NTera2D1 cell line mRNA containing L1 retroposon, clone P1
234735_s_at	1.2	I	clone PP1490	gb:AF217979 Homo sapiens clone PP1490
35436_at	1	I	clone SY11	Cluster Incl. L06147:Human (clone SY11) golgin-95
1565562_at	1.6	I	clone YA80F10	gb:T49766 Homo sapiens full length insert cDNA clone YA80F10
1560870_a_at	2.4	I	clone ZD45F06	gb:AF086279 Homo sapiens full length insert cDNA clone ZD45F06
233565_s_at	2.2	I	CLONE24904	gb:AL136531 hypothetical protein
205172_x_at	1	I	CLTB	gb:NM_007097 Homo sapiens clathrin, light polypeptide (Lcb)
206284_x_at	1	I	CLTB	gb:NM_001834 Homo sapiens clathrin, light polypeptide B (Lcb) isoform a
213436_at	1.4	I	CNR1	gb:U73304 cannabinoid receptor 1 (brain)
212488_at	1.3	I	COL5A1	gb:N30339 collagen, type V, alpha 1
212489_at	1	I	COL5A1	gb:AI983428 collagen, type V, alpha 1
201638_s_at	1	I	CPSF1	gb:BE676642 cleavage and polyadenylation specific factor 1,
227296_at	1.4	I	CRABP1	gb:AA523543 cellular retinoic acid-binding protein 1
223842_s_at	1	I	CSR2	gb:AB007830 Homo sapiens CSR2
223571_at	1.8	I	CTRP6	gb:AF329842 Homo sapiens complement-c1q tumor necrosis factor-related protein 1
226958_s_at	1	I	CXCL16	gb:AL531790 CXC chemokine ligand 16
1554837_a_at	2.4	I	CYP4A11	gb:BC041158 Homo sapiens, Similar to cytochrome P450, subfamily IVA, polypeptide 11, clone MGC:48730 IMAGE:5183289
216922_x_at	1.1	I	DAZ	gb:AF271088 Homo sapiens deleted in azoospermia
219630_at	1.4	I	DD96	gb:NM_005764 Homo sapiens epithelial protein up-regulated in carcinoma, membrane associated protein 17
1553589_a_at	1	I	DD96	gb:NM_005764 Homo sapiens epithelial protein up-regulated in carcinoma, membrane associated protein 17 (DD96)
202262_x_at	1.1	I	DDAH2	gb:NM_013974 Homo sapiens dimethylarginine dimethylaminohydrolase 2
214909_s_at	1	I	DDAH2	gb:AK026191 dimethylarginine dimethylaminohydrolase 2
210397_at	2	I	DEFB1	gb:U73945 Human beta-defensin-1
223168_at	1.1	I	DJ646B12.2	gb:AL096776 Human DNA sequence from clone RP4-646B12
1566482_at	1	I	DKFZp313L2229	gb:AL833114 Homo sapiens DKFZp313L2229
224690_at	1.3	I	DKFZp434A1114	gb:BG432350 Homo sapiens DKFZp434A1114
224693_at	1.1	I	DKFZp434A1114	gb:AI133137 Homo sapiens DKFZp434A1114
222060_at	1.1	I	DKFZp434C107	gb:AI357616 Homo sapiens DKFZp434C107
221247_s_at	1	I	DKFZP434D0421	gb:NM_030798 Homo sapiens hypothetical protein DKFZp434D0421
217025_s_at	1.2	I	DKFZp434D064	gb:AL110225 Homo sapiens cDNA DKFZp434D064
226125_at	1.4	I	DKFZp434D0818	gb:BF346665 Homo sapiens DKFZp434D0818
226224_at	1.1	I	DKFZp434D1428	gb:AI798846 Homo sapiens DKFZp434D1428
215905_s_at	1	I	DKFZp434D199	gb:AL157420 Homo sapiens mRNA; cDNA DKFZp434D199
232647_at	1.4	I	DKFZp434F0919	gb:AL137531 Homo sapiens DKFZp434F0919
224172_at	1.2	I	DKFZp434F1819	gb:AL136790 Homo sapiens DKFZp434F1819
216697_at	1.3	I	DKFZp434H0229	gb:AL161955 Homo sapiens cDNA DKFZp434H0229
223627_at	1	I	DKFZp434J0617	gb:AL136778 Homo sapiens DKFZp434J0617
231541_s_at	1.1	I	DKFZp434K129	gb:AL157421 Homo sapiens DKFZp434K129 (
234270_at	2.3	I	DKFZp434K211	gb:AL117486 Homo sapiens DKFZp434K211
213309_at	1.3	I	DKFZp434L0735	gb:AL117515 Homo sapiens cDNA DKFZp434L0735
209889_at	3.7	I	DKFZP434M183	gb:AF274863 Homo sapiens secretory pathway component Sec31B-1
232239_at	1.3	I	DKFZp434P0810	gb:AL137595 Homo sapiens DKFZp434P0810
215828_at	1.5	I	DKFZp547C126	gb:AL359599 Homo sapiens mRNA; cDNA DKFZp547C126
232793_at	1	I	DKFZp547D023	gb:AL359567 Homo sapiens DKFZp547D023
40149_at	1	I	DKFZp547G1110	Cluster Incl. DKFZp547G1110
226995_at	1	I	DKFZp547J125	gb:AV705934 Homo sapiens DKFZp547J125
228909_at	1	I	DKFZp547J125	gb:AW131553 Homo sapiens DKFZp547J125
212771_at	1	I	DKFZp564A026	gb:AU150943 Homo sapiens mRNA; cDNA DKFZp564A026
221538_s_at	1.2	I	DKFZp564A176	gb:AL136663 Homo sapiens DKFZp564A176
217948_at	1	I	DKFZP564B147	gb:NM_015582 Homo sapiens DKFZP564B147 protein
234839_at	1	I	DKFZp564I103	gb:AL049277 Homo sapiens DKFZp564I103
208091_s_at	1.4	I	DKFZP564K0822	gb:NM_030796 Homo sapiens hypothetical protein DKFZp564K0822
35156_at	1	I	DKFZp564N123	Cluster Incl. AL050297:Homo sapiens mRNA; cDNA DKFZp564N123
214844_s_at	1.9	I	DKFZp566A0946	gb:AL050069 Homo sapiens mRNA; cDNA DKFZp566A0946
203368_at	1.3	I	DKFZP566D213	gb:NM_015513 Homo sapiens DKFZP566D213 protein
214857_at	1	I	DKFZp566H0124	gb:AL050035 Homo sapiens cDNA DKFZp566H0124
221011_s_at	1.4	I	DKFZp566J091	gb:NM_030915 Homo sapiens hypothetical protein DKFZp566J091
229191_at	3.3	I	DKFZp586D1022	gb:AL096745 Homo sapiens DKFZp586D1022
222998_at	1	I	DKFZp586G1123	gb:AL136937 Homo sapiens DKFZp586G1123
216639_at	2	I	DKFZp586N2022	gb:AL110206 Homo sapiens cDNA DKFZp586N2022
1559421_at	3.6	I	DKFZp667E2014	gb:AV697037 Homo sapiens DKFZp667E2014
232835_at	1.9	I	DKFZp667N064	gb:AA533080 Homo sapiens DKFZp667N064
1560405_at	1.2	I	DKFZp686P1851	gb:AL832499 Homo sapiens DKFZp686P1851
232219_x_at	1	I	DKFZp761E10121	gb:AL157417 Homo sapiens DKFZp761E10121
226281_at	1.1	I	DKFZp761G02121	gb:BF059512 Homo sapiens DKFZp761G02121
1554534_at	1	I	DPYD	gb:BC008379 Homo sapiens, dihydropyrimidine dehydrogenase
218468_s_at	1.3	I	DRM	gb:AF154054 Homo sapiens DRM
201536_at	1.1	I	DUSP3	gb:AL048503 dual specificity phosphatase 3 (vaccinia virus phosphatase VH1-related)
213843_x_at	1.1	I	DXS1357E	gb:AW276522 accessory proteins BAP31BAP29
41469_at	1.1	I	elafin	Cluster Incl. L10343:Huma elafin gene
203370_s_at	1	I	ENIGMA	gb:NM_005451 Homo sapiens enigma (LIM domain protein)
219912_s_at	1.5	I	ENPP3	gb:NM_005021 Homo sapiens ectonucleotide pyrophosphatasephosphodiesterase 3
202596_at	1	I	ENSA	gb:BC000436 Homo sapiens, endosulfine alpha, clone MGC:8394,
221487_s_at	1.1	I	ENSA	gb:AF157510 Homo sapiens beta endosulfine
217050_at	2.5	I	EPAG	gb:L22650 Human early lymphoid activation protein
230289_at	2.1	I	EPB41L	gb:AA573523 erythrocyte membrane protein band 4.1-like 1
220120_s_at	1.1	I	EPB41L4	gb:NM_022140 Homo sapiens erythrocyte protein band 4.1-like 4
216836_s_at	1.1	I	ERBB2	gb:X03363 v-erb-b2 avian erythroblastic leukemia viral oncogene homolog 2
212866_at	1.2	I	ESTs	gb:AI081543 ESTs
216568_x_at	1.2	I	ESTs	gb:Z83821 ESTs
225262_at	1	I	ESTs	gb:AI670862 ESTs
225778_at	1.1	I	ESTs	gb:AI417362 ESTs
226279_at	1.4	I	ESTs	gb:AW471145 ESTs
226542_at	1	I	ESTs	gb:AI300571 ESTs
227177_at	1.1	I	ESTs	gb:AL515381 ESTs
227547_at	1	I	ESTs	gb:AA824321 ESTs
227677_at	1	I	ESTs	gb:BF512748 ESTs
227760_at	1.5	I	ESTs	gb:AL522781 ESTs
227779_at	1.5	I	ESTs	gb:AI422211 ESTs
227867_at	1.3	I	ESTs	gb:AA005361 ESTs
228084_at	1	I	ESTs	gb:AI767751 ESTs
228093_at	1.3	I	ESTs	gb:AW300140 ESTs
228257_at	1.3	I	ESTs	gb:AA458879 ESTs
228296_at	5	I	ESTs	gb:AW450686 ESTs
228298_at	1	I	ESTs	gb:BF056901 ESTs
228482_at	1	I	ESTs	gb:AV702789 ESTs
228664_at	1	I	ESTs	gb:AI627966 ESTs
228665_at	3.8	I	ESTs	gb:AI458003 ESTs
228781_at	1.2	I	ESTs	gb:BE463838 ESTs
228811_at	1.6	I	ESTs	gb:AI493276 ESTs
228865_at	1.5	I	ESTs	gb:AA622392 ESTs
229006_at	1	I	ESTs	gb:AA535917 ESTs
229085_at	1.6	I	ESTs	gb:AW027879 ESTs
229086_at	1	I	ESTs	gb:AW298597 ESTs
229200_at	1	I	ESTs	gb:N40199 ESTs
229338_at	1.2	I	ESTs	gb:BE464269 ESTs
229415_at	1.1	I	ESTs	gb:BF593856 ESTs
229901_at	1.6	I	ESTs	gb:AI056483 ESTs
230067_at	1.1	I	ESTs	gb:AA151659 ESTs
230093_at	2.9	I	ESTs	gb:AI683428 ESTs
230244_at	1.2	I	ESTs	gb:AI871385 ESTs
230440_at	1.3	I	ESTs	gb:AW015537 ESTs
230596_at	3.7	I	ESTs	gb:AI692499 ESTs
230606_at	1	I	ESTs	gb:AW206414 ESTs
230956_at	2.7	I	ESTs	gb:AI347581 ESTs
231001_at	2.4	I	ESTs	gb:AI755024 ESTs
231028_at	3.7	I	ESTs	gb:N92637 ESTs
231262_at	5.4	I	ESTs	gb:AI356003 ESTs
231371_at	3.2	I	ESTs	gb:AA131789 ESTs
231385_at	3.7	I	ESTs	gb:AI066520 ESTs
231602_at	2.4	I	ESTs	gb:AI809150 ESTs
231644_at	1.5	I	ESTs	gb:AW016812 ESTs
232771_at	2.1	I	ESTs	gb:Z83850 ESTs
235134_at	1.2	I	ESTs	gb:BF969544 ESTs
235421_at	1	I	ESTs	gb:AV713062 ESTs
235456_at	1.3	I	ESTs	gb:AI810266 ESTs
235606_at	1.3	I	ESTs	gb:AA417117 ESTs
235690_at	1.8	I	ESTs	gb:AA872562 ESTs
235698_at	1.5	I	ESTs	gb:AA771779 ESTs
235704_at	1.2	I	ESTs	gb:AI307251 ESTs
235886_at	1.4	I	ESTs	gb:BF063214 ESTs
235941_s_at	1.3	I	ESTs	gb:AI272059 ESTs
235953_at	1.4	I	ESTs	gb:AA776810 ESTs
236172_at	1.3	I	ESTs	gb:AW206817 ESTs
236205_at	4.2	I	ESTs	gb:AW300488 ESTs
236354_at	5	I	ESTs	gb:AW014735 ESTs
236934_at	1.4	I	ESTs	gb:N50112 ESTs
236950_s_at	2	I	ESTs	gb:AW195860 ESTs
237165_at	2.7	I	ESTs	gb:AA760860 ESTs
237252_at	1.1	I	ESTs	gb:AW119113 ESTs
237269_at	4	I	ESTs	gb:AW452823 ESTs
237299_at	1.2	I	ESTs	gb:T71642 ESTs
237446_at	3.9	I	ESTs	gb:BF589163 ESTs
237519_at	3	I	ESTs	gb:BE463783 ESTs
237537_at	3.5	I	ESTs	gb:AW452031 ESTs
237651_x_at	2.6	I	ESTs	gb:AI377191 ESTs
237702_at	1	I	ESTs	gb:AW451271 ESTs
237750_at	3.2	I	ESTs	gb:N21682 ESTs
237755_s_at	1	I	ESTs	gb:AW673231 ESTs
237772_at	2.6	I	ESTs	gb:AI732275 ESTs
237923_at	1	I	ESTs	gb:AI733801 ESTs
238098_at	1.2	I	ESTs	gb:AA811371 ESTs
238222_at	1.4	I	ESTs	gb:AI821357 ESTs
238232_at	3.4	I	ESTs	gb:AI634355 ESTs
238477_at	1.5	I	ESTs	gb:BF674236 ESTs
238583_at	1.1	I	ESTs	gb:BG023974 ESTs
238593_at	1	I	ESTs	gb:AW962511 ESTs
238679_at	1.3	I	ESTs	gb:AI582909 ESTs
238854_at	1.1	I	ESTs	gb:AW242904 ESTs
238965_at	1.1	I	ESTs	gb:AW300217 ESTs
239213_at	2.9	I	ESTs	gb:W52010 ESTs
239250_at	1	I	ESTs	gb:BE966038 ESTs
239367_at	1.1	I	ESTs	gb:AI127530 ESTs
239388_at	1.2	I	ESTs	gb:T53260 ESTs
239399_at	3.4	I	ESTs	gb:BF114672 ESTs
239412_at	2.1	I	ESTs	gb:BF223643 ESTs
239466_at	1	I	ESTs	gb:AA463827 ESTs
239503_at	1.1	I	ESTs	gb:AI803010 ESTs
239567_at	1	I	ESTs	gb:AW974998 ESTs
239718_at	1.2	I	ESTs	gb:R42552 ESTs
239727_at	1.6	I	ESTs	gb:AI560757 ESTs
239818_x_at	1.1	I	ESTs	gb:AA576947 ESTs
240182_at	5.1	I	ESTs	gb:AI276642 ESTs
240245_at	2	I	ESTs	gb:AW237264 ESTs
240443_at	2.8	I	ESTs	gb:AA934493 ESTs
240527_at	2.2	I	ESTs	gb:AI953011 ESTs
240551_at	1.6	I	ESTs	gb:BE550601 ESTs
240699_at	3.3	I	ESTs	gb:BE550715 ESTs
240728_at	1.6	I	ESTs	gb:AI224105 ESTs
241129_at	1.8	I	ESTs	gb:AA059398 ESTs
241192_at	3.1	I	ESTs	gb:BE327666 ESTs
241277_x_at	2.8	I	ESTs	gb:AA018663 ESTs
241353_s_at	1	I	ESTs	gb:AW471181 ESTs
241467_at	1.2	I	ESTs	gb:AW204093 ESTs
241614_at	1.7	I	ESTs	gb:BF526558 ESTs
242066_at	1.5	I	ESTs	gb:AI524068 ESTs
242222_at	1.2	I	ESTs	gb:AA069120 ESTs
242323_at	1.1	I	ESTs	gb:AV714268 ESTs
242849_at	3.3	I	ESTs	gb:AI798701 ESTs
243039_at	1.1	I	ESTs	gb:AI042377 ESTs
243182_at	1.3	I	ESTs	gb:AA601042 ESTs
243253_at	1.2	I	ESTs	gb:AA699346 ESTs
243531_at	1	I	ESTs	gb:AI677888 ESTs
243629_x_at	1.2	I	ESTs	gb:AI140985 ESTs
243725_at	1.2	I	ESTs	gb:AW665287 ESTs
243794_at	3.2	I	ESTs	gb:AW510778 ESTs
243837_x_at	1	I	ESTs	gb:AA639707 ESTs
243987_at	2.1	I	ESTs	gb:AW452384 ESTs
244086_at	1	I	ESTs	gb:AA872567 ESTs
244362_at	1.5	I	ESTs	gb:AI916560 ESTs
244397_at	1.5	I	ESTs	gb:N63384 ESTs
244503_at	1.4	I	ESTs	gb:BF674612 ESTs
244573_at	2.4	I	ESTs	gb:R05505 ESTs
244832_at	2	I	ESTs	gb:AI088707 ESTs
215174_at	2.5	I	ESTs	gb:AL021026 ESTs
226514_at	1.3	I	EZFIT	gb:W55975 endothelial zinc finger protein induced by tumor necrosis factor alpha
233754_x_at	1.4	I	EZFIT	gb:AC007228 endothelial zinc finger protein induced by tumor necrosis factor alpha
202995_s_at	1.1	I	FBLN1	gb:NM_006486 Homo sapiens fibulin 1 (FBLN1), transcript variant D,
1555480_a_at	1.2	I	FBLP-1	gb:AF459643 Homo sapiens filamin-binding LIM protein-1
202766_s_at	1	I	FBN1	gb:NM_000138.1 Homo sapiens fibrillin 1
215717_s_at	1.7	I	FBN2	gb:X62009 fibrillin 5
219305_x_at	1.2	I	FBXO2	gb:NM_012168 Homo sapiens F-box only protein 2
207813_s_at	1.3	I	FDXR	gb:NM_004110 Homo sapiens ferredoxin reductase isoform 2 precursor
208790_s_at	1.1	I	FKSG13	gb:AF312393 Homo sapiens leucine-zipper protein FKSG13
226900_at	2.1	I	FLJ10038	gb:AI127903 hypothetical protein FLJ10038
223822_at	1.4	I	FLJ10052	gb:BC004888 Homo sapiens, Similar to hypothetical protein FLJ10052, clone MGC:11193
223166_x_at	1.5	I	FLJ10101	gb:BC002945 Homo sapiens, Similar to hypothetical protein FLJ10101
225377_at	1.3	I	FLJ10101	gb:BE783949 hypothetical protein FLJ10101
227511_at	1	I	FLJ10211	gb:BE963280 hypothetical protein FLJ10211
232355_at	1	I	FLJ10247	gb:AU146318 Homo sapiens FLJ10247
217943_s_at	1	I	FLJ10350	gb:NM_018067 Homo sapiens hypothetical protein FLJ10350
220022_at	4.5	I	FLJ10469	gb:NM_018102 Homo sapiens hypothetical protein FLJ10469
209690_s_at	1	I	FLJ10488	gb:BF591163 hypothetical protein FLJ10488
209691_s_at	1	I	FLJ10488	gb:BC003541 Homo sapiens, hypothetical protein FLJ10488, clone MGC:10806
1566147_a_at	2	I	FLJ10586	gb:AK098337 Homo sapiens FLJ10586
216074_x_at	4.7	I	FLJ10865	gb:AK001727 Homo sapiens cDNA FLJ10865 fis
216036_x_at	1	I	FLJ10872	gb:AK001734 Homo sapiens cDNA FLJ10872 fis,
218951_s_at	1	I	FLJ11323	gb:NM_018390 Homo sapiens hypothetical protein FLJ11323
233314_at	1	I	FLJ11425	gb:AK021487 Homo sapiens FLJ11425
228481_at	2.6	I	FLJ11576	gb:BG541187 Homo sapiens FLJ11576
233582_at	2.1	I	FLJ11705	gb:AK021767 Homo sapiens FLJ11705
1557316_at	2.4	I	FLJ11901	gb:BG567552 Homo sapiens FLJ11901
232805_at	1.8	I	FLJ11973	gb:AW451645 Homo sapiens FLJ11973
228731_at	3.9	I	FLJ12028	gb:AW236803 Homo sapiens FLJ12028
227236_at	1.5	I	FLJ12082	gb:AI743596 Homo sapiens FLJ12082
1562028_at	3.4	I	FLJ12314	gb:AL833425 Homo sapiens FLJ12314
218895_at	1	I	FLJ12455	gb:NM_022078 Homo sapiens hypothetical protein FLJ12455
224593_at	1.4	I	FLJ12947	gb:BE965646 Homo sapiens cDNA FLJ12947
233011_at	2.3	I	FLJ13268	gb:AU155094 Homo sapiens FLJ13268
232346_at	3.7	I	FLJ13580	gb:AW515373 Homo sapiens FLJ13580
232667_at	1.1	I	FLJ13690	gb:AK023752 Homo sapiens cDNA FLJ13690
225738_at	1.1	I	FLJ13698	gb:AA761259 Homo sapiens cDNA FLJ13698
219153_s_at	1.3	I	FLJ13710	gb:NM_024817 Homo sapiens hypothetical protein FLJ13710
216444_at	4.6	I	FLJ14076	gb:AK024138 Homo sapiens cDNA FLJ14076 fis
225750_at	1.1	I	FLJ14162	gb:BE966748 Homo sapiens cDNA FLJ14162
233354_at	1.2	I	FLJ14188	gb:AK024250 Homo sapiens FLJ14188 fis
227992_s_at	1	I	FLJ14300	gb:AA725913 Homo sapiens FLJ14300
227975_at	1.1	I	FLJ20124	gb:AW963386 hypothetical protein FLJ20124
234561_at	1.2	I	FLJ20175	gb:AK000182 Homo sapiens FLJ20175
211801_x_at	1.1	I	FLJ20693	gb:AF329637 Homo sapiens mitofusin 1
219468_s_at	1	I	FLJ20739	gb:NM_017949 Homo sapiens hypothetical protein FLJ20739
232979_at	3.2	I	FLJ20832	gb:AK000839 Homo sapiens FLJ20832
232254_at	1.2	I	FLJ20913	gb:AI953354 Homo sapiens FLJ20913
219247_s_at	2.4	I	FLJ20984	gb:NM_024630 Homo sapiens hypothetical protein FLJ20984
214831_at	1.7	I	FLJ21291	gb:AK024944 Homo sapiens cDNA: FLJ21291 fis, clone COL01963
218019_s_at	1.2	I	FLJ21324	gb:NM_021941 Homo sapiens hypothetical protein FLJ21324
234174_at	2	I	FLJ21401	gb:AK025054 Homo sapiens FLJ21401
232341_x_at	1.9	I	FLJ21491	gb:AK025144 Homo sapiens FLJ21491
234209_at	4	I	FLJ21495	gb:AK025148 Homo sapiens FLJ21495
227743_at	1.2	I	FLJ21606	gb:AI671062 Homo sapiens FLJ21606
216774_at	4.2	I	FLJ21672	gb:AK025325 Homo sapiens FLJ21672
1556301_at	1.1	I	FLJ21942	gb:BC024246 Homo sapiens FLJ21942
227724_at	1	I	FLJ22063	gb:T86159 Homo sapiens FLJ22063
225091_at	1	I	FLJ22115	gb:AL034548 Homo sapiens FLJ22115
217924_at	1	I	FLJ22195	gb:AL523965 hypothetical protein FLJ22195
222509_s_at	1.2	I	FLJ22301	gb:BG490634 hypothetical protein FLJ22301
212472_at	1.5	I	FLJ22463	gb:BE965029 Homo sapiens cDNA: FLJ22463 fis
212473_s_at	1.7	I	FLJ22463	gb:BE965029 Homo sapiens cDNA: FLJ22463 fis
230188_at	1	I	FLJ22505	gb:AW138350 Homo sapiens FLJ22505
219236_at	1.3	I	FLJ22672	gb:NM_024897 Homo sapiens hypothetical protein FLJ22672
205441_at	1	I	FLJ22709	gb:NM_024578 Homo sapiens hypothetical protein FLJ22709
232131_at	2.4	I	FLJ22824	gb:AA629286 Homo sapiens FLJ22824
224675_at	1.9	I	FLJ22953	gb:AK026606 Homo sapiens FLJ22953 fis
229090_at	1.1	I	FLJ23004	gb:AK026657 Homo sapiens FLJ23004
225355_at	1.2	I	FLJ23095	gb:AK026748 Homo sapiens FLJ23095
218880_at	1.1	I	FLJ23306	gb:N36408 hypothetical protein FLJ23306
218881_s_at	1	I	FLJ23306	gb:NM_024530 Homo sapiens hypothetical protein FLJ23306
233328_x_at	2.1	I	FLJ23412	gb:AL121673 hypothetical protein FLJ23412
1558757_at	4.3	I	FLJ23791	gb:AK074371 Homo sapiens FLJ23791
1558758_s_at	1	I	FLJ23791	gb:AK074371 Homo sapiens FLJ23791
1557192_at	1	I	FLJ25311	gb:AI635131 Homo sapiens FLJ25311
1552716_at	1.1	I	FLJ25395	gb:NM_144722 hypothetical protein FLJ25395
1558483_at	1	I	FLJ25786	gb:AK098652 Homo sapiens FLJ25786
1559867_at	1	I	FLJ32420	gb:AK056982 Homo sapiens FLJ32420
1553485_at	1.9	I	FLJ32447	gb:NM_153038 hypothetical protein FLJ32447
1564459_at	4.8	I	FLJ32838	gb:AK057400 Homo sapiens FLJ32838
1556125_at	3.8	I	FLJ33578	gb:BM668595 Homo sapiens cDNA FLJ33578
1556754_at	3.6	I	FLJ33712	gb:BM666787 Homo sapiens FLJ33712
1558794_at	1.7	I	FLJ34397	gb:AK091716 Homo sapiens FLJ34397
1565849_a_at	1.4	I	FLJ35737	gb:BG720339 Homo sapiens FLJ35737
1564070_s_at	3.5	I	FLJ36668	gb:AK093987 Homo sapiens FLJ36668
1561988_at	1	I	FLJ38881	gb:AK096200 Homo sapiens FLJ38881
1557782_s_at	2.5	I	FLJ39282	gb:BC034794 Homo sapiens FLJ39282
1559030_a_at	1.5	I	FLJ39420	gb:BI560014 Homo sapiens cDNA FLJ39420
1566124_a_at	2.8	I	FLJ39923	gb:AI208908 Homo sapiens FLJ39923
1560359_at	5.5	I	FLJ39969	gb:BG619261 Homo sapiens FLJ39969
1553893_at	2.2	I	FLJ40365	gb:NM_173482 hypothetical protein FLJ40365
1557938_s_at	1.2	I	FLJ90031	gb:AL545542 Homo sapiens FLJ90031
1557575_at	4	I	FLJ90154	gb:AK074635 Homo sapiens FLJ90154
206980_s_at	3.3	I	FLT3LG	gb:NM_001459 Homo sapiens fms-related tyrosine kinase 3 ligand
205409_at	1.1	I	FOSL2	gb:NM_005253 Homo sapiens FOS-like antigen 2
213260_at	1.3	I	FOXC1	gb:AU145890 forkhead box C1
1553613_s_at	1.2	I	FOXC1	gb:NM_001453 Homo sapiens forkhead box C1
225078_at	1.2	I	FTL	gb:AV686514 ferritin, light polypeptide
209893_s_at	1.3	I	FUT4	gb:M58596 Human ELAM-1 ligand fucosyltransferase
205154_at	2.1	I	GAC1	gb:NM_006338 Homo sapiens glioma amplified on chromosome 1 protein (leucine-rich) (GAC1)
211613_s_at	1	I	GAPDH	gb:U79250 Human glycerol-3-phosphate dehydrogenase
202269_x_at	1.1	I	GBP1	gb:BC002666 Homo sapiens, guanylate binding protein 1, interferon-inducible, 67kD,
202270_at	1	I	GBP1	gb:NM_002053 Homo sapiens guanylate binding protein 1, interferon-inducible, 67kD
218030_at	1.3	I	GIT1	gb:NM_014030 Homo sapiens G protein-coupled receptor kinase-interactor 1
40687_at	3.1	I	GJA4	Cluster Incl. M96789:Homo sapiens connexin 37
225371_at	1.1	I	GLE1L	gb:AI638714 GLE1 (yeast homolog)-like, RNA export mediator
215430_at	2.2	I	glycerol kinase testis	gb:AA757089 H.sapiens mRNA for glycerol kinase testis specific 2
204384_at	1.2	I	GOLGA2	gb:NM_004486 Homo sapiens golgi autoantigen, golgin subfamily a, 2
202106_at	1	I	GOLGA3	gb:NM_005895 Homo sapiens golgi autoantigen, golgin subfamily a, 3
201618_x_at	1.2	I	GPAA1	gb:NM_003801 Homo sapiens anchor attachment protein 1
224531_at	4.7	I	GPR61	gb:AF317652 Homo sapiens G protein-coupled receptor
218205_s_at	1.4	I	GPRK7	gb:NM_017572 Homo sapiens G protein-coupled receptor kinase 7
223199_at	1.6	I	GPRK7	gb:AA404592 G protein-coupled receptor kinase 7
208035_at	1.8	I	GRM6	gb:NM_000843 Homo sapiens glutamate receptor, metabotropic 6
221582_at	1.1	I	H2AFL	gb:BC001193 Homo sapiens, H2A histone family, member L, clone MGC:3165
208978_at	1.3	I	hCRP2	gb:U36190 Human cysteine-rich protein 2 (hCRP2)
210930_s_at	2.8	I	HER-2	gb:AF177761 Homo sapiens herstatin (HER-2)
209776_s_at	1.4	I	hFOLT1	gb:U15939 Human placental folate transporter (hFOLT1)
202814_s_at	1	I	HIS1	gb:AW193511 HMBA-inducible
206313_at	4.7	I	HLA-DNA	gb:NM_002119 Homo sapiens major histocompatibility complex, class II, DN alpha (HLA-DNA),
204110_at	3.6	I	HNMT	gb:U08092 Human histamine N-methyltransferase
209325_s_at	1.3	I	hRGS-r	gb:U94829 Human retinally abundant regulator of G-protein signaling hRGS-r
202795_x_at	1	I	HRIHFB2122	gb:NM_007032.1 Homo sapiens putative nuclear protein (HRIHFB2122)
210276_s_at	1	I	HRIHFB2122	gb:AF281030 Homo sapiens Tara
216210_x_at	1.1	I	HRIHFB2122	gb:AA046650 putative nuclear protein
219697_at	1.1	I	HS3ST2	gb:NM_006043 Homo sapiens heparan sulfate (glucosamine) 3-O-sulfotransferase 2
226780_s_at	1.3	I	HSPC268	gb:BF540829 Homo sapiens HSPC268
226781_at	1.7	I	HSPC268	gb:BF540829 Homo sapiens HSPC268
207404_s_at	1.2	I	HTR1E	gb:NM_000865 Homo sapiens 5-hydroxytryptamine (serotonin) receptor 1E (HTR1E)
213230_at	1.1	I	HUMPPA	gb:AI422335 paraneoplastic antigen
201611_s_at	1.3	I	ICMT	gb:NM_012405 Homo sapiens isoprenylcysteine carboxyl methyltransferase
203153_at	1	I	IFIT1	gb:NM_001548.1 Homo sapiens interferon-induced protein with tetratricopeptide repeats 1 (IFIT1),
210095_s_at	1.2	I	IGFBP1	gb:M31159 insulin-like growth factor binding protein 3
212143_s_at	1.7	I	IGFBP3	gb:BF340228 insulin-like growth factor binding protein 3
201508_at	1.4	I	IGFBP4	gb:NM_001552 Homo sapiens insulin-like growth factor-binding protein 4
205207_at	1.4	I	IL6	gb:NM_000600 Homo sapiens interleukin 6 (interferon, beta 2)
201234_at	1	I	ILK	gb:NM_004517 Homo sapiens integrin-linked kinase
214142_at	2.2	I	IMAGE:1435870	gb:AI732905 Homo sapiens Chromosome 16 BAC clone CIT987SK-A-328A3
213985_s_at	2.2	I	IMAGE:176383	gb:H45660 Homo sapiens chromosome 19, cosmid R32184
212112_s_at	1.1	I	IMAGE:2517788	gb:AI816243 H.sapiens gene from PAC 426I6
212702_s_at	1.2	I	IMAGE:282863	gb:N45111 Homo sapiens, Similar to Bicaudal D (Drosophila) homolog 1, clone IMAGE:3622452, mRNA, partial cds
222718_at	1	I	IMAGE:3615480	gb:BC004276 Homo sapiens, clone IMAGE:3615480, mRNA, partial cds. /PROD=Unknown (protein for IMAGE:3615480) /FL=gb:NM_021259.1 gb:AB045292.1
71933_at	1.3	I	IMAGE-1845931	Cluster Incl IMAGE-1845931
50221_at	1	I	IMAGE-2117789	Cluster Incl. AI524138 IMAGE-2117789 /
49679_s_at	1	I	IMAGE-668453	Cluster Incl. IMAGE-668453
210511_s_at	3.2	I	INHBA	gb:M13436 inhibin, beta A (activin A, activin AB alpha polypeptide)
1554757_a_at	1.2	I	INPP5A	gb:AF273055 Homo sapiens CTCL tumor antigen HD-CL-02
222899_at	1.1	I	ITGA11	gb:AF109681 Homo sapiens integrin alpha-11 subunit precursor
1552991_at	2.3	I	JCG3	gb:NM_153444 Homo sapiens olfactory receptor-like protein JCG3
214692_s_at	1	I	JRK	gb:AL041139 jerky (mouse) homolog
203751_x_at	1	I	JUND	gb:AI762296 jun D proto-oncogene
208514_at	4	I	KCNE1	gb:NM_000219.1 Homo sapiens potassium voltage-gated channel, Isk-related family, member 1
204371_s_at	1.1	I	KHSRP	gb:AI933301 KH-type splicing regulatory protein (FUSE binding protein 2)
209818_s_at	3.5	I	KI-157	gb:AF241831 Homo sapiens intracellular hyaluronan-binding protein
211934_x_at	1.3	I	KIAA0088	gb:W87689 KIAA0088 protein
214626_s_at	1.2	I	KIAA0088	gb:AK026548 KIAA0088 protein
213005_s_at	1.1	I	KIAA0172	gb:D79994 KIAA0172 protein
212356_at	1	I	KIAA0323	gb:AB002321 Human mRNA for KIAA0323 gene
212355_at	1.2	I	KIAA0323	gb:AI075450 KIAA0323 protein
202342_s_at	1.1	I	KIAA0517	gb:NM_015271 =Homo sapiens tripartite motif protein TRIM2 (KIAA0517)
227858_at	1.9	I	KIAA0532	gb:AI379451 KIAA0532 protein
204799_at	1	I	KIAA0637	gb:NM_014838 Homo sapiens KIAA0637 gene product
209203_s_at	1.2	I	KIAA0699	gb:BC002327 Homo sapiens, ribosomal protein L30, clone MGC:2797
213154_s_at	1.3	I	KIAA0699	gb:AI934125 KIAA0699 protein
209244_s_at	1.4	I	KIAA0706	gb:BE885926 KIAA0706 gene product
212715_s_at	1.1	I	KIAA0819	gb:AB020626 Homo sapiens mRNA for KIAA0819 protein
205730_s_at	1	I	KIAA0843	gb:NM_014945 Homo sapiens KIAA0843 protein
205801_s_at	2.2	I	KIAA0846	gb:NM_015376 Homo sapiens KIAA0846 protein
207705_s_at	1	I	KIAA0980	gb:NM_025176 Homo sapiens KIAA0980 protein
203940_s_at	1.1	I	KIAA1036	gb:NM_014909 Homo sapiens KIAA1036 protein
212561_at	1.2	I	KIAA1091	gb:AA349595 KIAA1091 protein
221869_at	1	I	KIAA1196	gb:AL118506 KIAA1196 protein
233785_at	2.6	I	KIAA1312	gb:AB037733 Homo sapiens KIAA1312 protein
232272_at	1.2	I	KIAA1349	gb:BF435259 KIAA1349 protein
230112_at	1.3	I	KIAA1399	gb:AB037820.1 /DB_XREF=gi:7243178 /GEN=KIAA1399 /FEA=mRNA /CNT=20 /TID=Hs.66159.0 /TIER=Stack /STK=11 /UG=Hs.66159 /LL=57574 /DEF=Homo sapiens mRNA for KIAA1399 protein, partial cds. /PROD=KIAA1399 protein
224909_s_at	1	I	KIAA1415	gb:BF308645 KIAA1415 protein
234300_s_at	1.1	I	KIAA1431	gb:AF226995 Homo sapiens kruppel-like zinc finger factor X6
234937_x_at	1	I	KIAA1431	gb:AC007228 KIAA1431 protein
224746_at	1	I	KIAA1522	gb:AB040955 Homo sapiens KIAA1522 protein
226766_at	2.1	I	KIAA1568	gb:AB046788 Homo sapiens KIAA1568 protein
227923_at	1.2	I	KIAA1650	gb:BF439330 Homo sapiens KIAA1650 protein
225965_at	1.3	I	KIAA1705	gb:H16810 KIAA1705 protein
1554371_at	1.3	I	KIAA1879	gb:BC014157 Homo sapiens, clone MGC:20698 IMAGE:4423137
1559072_a_at	1.6	I	KIAA1904	gb:BC032083 KIAA1904 protein
228429_x_at	1.2	I	KIF9	gb:BG168764 kinesin protein 9 gene
230701_x_at	1	I	KIF9	gb:AI984803 kinesin protein 9 gene
231319_x_at	1.4	I	KIF9	gb:AI657069 /DB_XREF=gi:4741048 /DB_XREF=tt55g01.x1 /CLONE=IMAGE:2244720 /FEA=EST /CNT=9 /TID=Hs.105187.3 /TIER=Stack /STK=9 /UG=Hs.105187 /LL=64147 /UG_GENE=KIF9 /UG_TITLE=kinesin protein 9 gene
208179_x_at	3	I	KIR-023GB	gb:AF022048 Homo sapiens natural killer cell inhibitory receptor KIR2DL3 variant
204334_at	1.1	I	KLF7	gb:AA488672 Kruppel-like factor 7 (ubiquitous)
1555420_a_at	1.1	I	KLF7	gb:BC012919 Homo sapiens, Similar to Kruppel-like factor 7 (ubiquitous)
219930_at	2.1	I	KLF8	gb:NM_007250 Homo sapiens Kruppel-like factor 8
209008_x_at	1	I	KRT8	gb:U76549 Human cytokeratin 8 225.1
207649_at	1.5	I	KRTHA7	gb:NM_003770 Homo sapiens type I hair keratin 7
212531_at	1.2	I	LCN2	gb:NM_005564 Homo sapiens lipocalin 2 (oncogene 24p3)
217173_s_at	1.5	I	LDLR	gb:S70123 Homo sapiens low density lipoprotein receptor
207255_at	4.2	I	LEPR	gb:NM_002303 Homo sapiens leptin receptor
211356_x_at	1.2	I	LEPR	gb:U66495 Human leptin receptor splice variant form 6.4
204357_s_at	1.2	I	LIMK1	gb:NM_002314 Homo sapiens LIM domain kinase 1 (LIMK1), transcript variant 1
1564203_at	1.3	I	LOC147004	gb:AK057317 hypothetical protein LOC147004
218709_s_at	1	I	LOC51098	gb:NM_016004 Homo sapiens CGI-53 protein (LOC51098)
218830_at	1	I	LOC51121	gb:NM_016093 Homo sapiens ribosomal protein L26 homolog
224794_s_at	1.1	I	LOC51148	gb:AA654142 cerebral cell adhesion molecule
210075_at	1.3	I	LOC51257	gb:AF151074 Homo sapiens HSPC240
219179_at	2.9	I	LOC51339	gb:NM_016651 Homo sapiens heptacellular carcinoma novel gene-3 protein (LOC51339),
218813_s_at	1	I	LOC56904	gb:NM_020145 Homo sapiens SH3-containing protein SH3GLB2
232620_at	1.9	I	LOC56964	gb:AL390084 Homo sapiens mRNA full length insert cDNA clone EUROIMAGE 384293
217960_s_at	2	I	LOC56993	gb:NM_020243 Homo sapiens mitochondrial import receptor Tom22
220770_s_at	1.3	I	LOC63920	gb:NM_022090 Homo sapiens transposon-derived Buster3 transposase-like
221266_s_at	1.5	I	LOC81501	gb:NM_030788 Homo sapiens DC-specific transmembrane protein
202821_s_at	1	I	LPP	gb:AL044018 LIM domain-containing preferred translocation partner in lipoma
219188_s_at	2.3	I	LRP16	gb:NM_014067 Homo sapiens LRP16 protein
211019_s_at	1.1	I	LSS	gb:D63807 lanosterol synthase
216388_s_at	1.1	I	LTB4R	gb:U33448 leukotriene b4 receptor (chemokine receptor-like 1)
204682_at	1.1	I	LTBP2	gb:NM_000428 Homo sapiens latent transforming growth factor beta binding protein 2
211026_s_at	1	I	lysophospholipase-like	gb:BC006230 Homo sapiens, lysophospholipase-like, clone MGC:10338
201668_x_at	1.3	I	MACS	gb:AW163148 myristoylated alanine-rich protein kinase C substrate
204857_at	1.5	I	MAD1L1	gb:NM_003550 Homo sapiens MAD1 (mitotic arrest deficient, yeast, homolog)-like 1
206363_at	1.7	I	MAF	gb:NM_005360 Homo sapiens v-maf musculoaponeurotic fibrosarcoma (avian) oncogene homolog
224679_at	1.2	I	MESDC2	gb:BE963495 mesoderm development candidate 2
211060_x_at	1	I	MGC:12663	gb:BC006383 Homo sapiens, clone MGC:12663
211065_x_at	1.2	I	MGC:12724	gb:BC006422.1 Homo sapiens, clone MGC:12724,
211056_s_at	1.5	I	MGC:12762	gb:BC006373 Homo sapiens, clone MGC:12762
206658_at	2.3	I	MGC10902	gb:NM_030570 Homo sapiens hypothetical protein MGC10902
220262_s_at	1.1	I	MGC2487	gb:NM_023932 Homo sapiens hypothetical protein MGC2487
218848_at	1.2	I	MGC2655	gb:NM_024339 Homo sapiens hypothetical protein MGC2655
221255_s_at	1.1	I	MGC2963	gb:NM_031298 Homo sapiens hypothetical protein MGC2963
219491_at	1.1	I	MGC3103	gb:NM_024036 Homo sapiens hypothetical protein MGC3103
219879_s_at	1.1	I	MGC3130	gb:NM_024032 Homo sapiens hypothetical protein MGC3130
1558253_x_at	1.1	I	MGC34079	gb:AK055448. hypothetical protein MGC34079
1553787_at	1.6	I	MGC35558	gb:NM_145013 hypothetical protein MGC35558
219476_at	3	I	MGC4309	gb:NM_024115 Homo sapiens hypothetical protein MGC4309
222217_s_at	1.2	I	MGC4365	gb:BC003654 MGC4365 Homo sapiens, Similar to hypothetical protein MGC4365, clone IMAGE:3538020,
203257_s_at	1	I	MGC4707	gb:NM_024113 Homo sapiens hypothetical protein MGC4707
219330_at	1	I	MGC5338	gb:NM_024062 Homo sapiens hypothetical protein MGC5338
210694_s_at	1	I	MID1	gb:AF041209 Homo sapiens midline 1 fetal kidney isoform 2
213171_s_at	1.4	I	MMP24	gb:AL121753 matrix metalloproteinase 24 (membrane-inserted)
208387_s_at	1.8	I	MMP24	gb:NM_006690 Homo sapiens matrix metalloproteinase 24
207847_s_at	1.2	I	MUC1	gb:NM_00245 Homo sapiens mucin 1, transmembrane
203027_s_at	2.3	I	MVD	gb:AI189359 mevalonate (diphospho) decarboxylase
202086_at	1	I	MX1	gb:NM_002462.1 Homo sapiens myxovirus (influenza) resistance 1, homolog of murine (interferon-inducible protein p78) (MX1)
203733_at	1.1	I	MYLE	gb:NM_014015 Homo sapiens MYLE protein
202555_s_at	1.1	I	MYLK	gb:NM_005965 Homo sapiens myosin, light polypeptide kinase
217403_s_at	1.1	I	MYRL2	gb:AC074331 myosin regulatory light chain 2, smooth muscle isoform
227689_at	1.2	I	MYRL2	gb:BF739795 myosin regulatory light chain 2, smooth muscle isoform
212843_at	2.2	I	NCAM1	gb:AA126505 neural cell adhesion molecule 1
209949_at	1	I	NCF2	gb:BC001606 Homo sapiens, Similar to neutrophil cytosolic factor 2 (65kD, chronic granulomatous disease, autosomal 2), clone MGC:2275
1552309_a_at	1.6	I	nexilin	gb:NM_144573 Homo sapiens likely ortholog of rat F-actin binding protein nexilin
204114_at	1.1	I	NID2	gb:NM_007361 Homo sapiens nidogen 2 (NID2)
200611_s_at	1.1	I	NORI-1	gb:AB010427 Homo sapiens mRNA for NORI-1
204501_at	1.1	I	NOV	gb:NM_002514 Homo sapiens nephroblastoma overexpressed gene
206801_at	1.3	I	NPPB	gb:NM_002521 Homo sapiens natriuretic peptide precursor B
216979_at	1.2	I	NR4A3	gb:X89894 nuclear receptor
219820_at	1.2	I	NTT5	gb:NM_014037 Homo sapiens NTT5 protein
223283_s_at	1.2	I	NY-CO-33	gb:AF039698 Homo sapiens antigen NY-CO-33
211481_at	3.7	I	OATP	gb:AF085224 Homo sapiens brain organic anion transporter subtype OATP1b
1554152_a_at	1.2	I	OGDH	gb:BC009580 Homo sapiens, Similar to oxoglutarate (alpha-ketoglutarate) dehydrogenase (lipoamide),
1567284_at	4.1	I	OR1J4	gb:X64979 olfactory receptor, family 1, subfamily J, member 4
221409_at	4.6	I	OR2S2	gb:NM_019897 Homo sapiens olfactory receptor, family 2, subfamily S, member 2
205895_s_at	1.2	I	P130	gb:NM_004741 Homo sapiens nucleolar phosphoprotein p130
210241_s_at	1.2	I	P53TG1	gb:AB007458 Homo sapiens mRNA for P53TG1-D
201945_at	1	I	PACE	gb:NM_002569 paired basic amino acid cleaving enzyme (furin,membrane associated receptor protein)
217096_at	2.9	I	PCLO	gb:AC004082 piccolo (presynaptic cytomatrix protein)
207239_s_at	1.6	I	PCTK1	gb:NM_006201 Homo sapiens PCTAIRE protein kinase 1
208824_x_at	1.7	I	PCTK1	gb:BC001048 Homo sapiens, PCTAIRE protein kinase 1, clone MGC:1330
206388_at	1.6	I	PDE3A	gb:U36798 Homo sapiens platelet cGI-PDE
213228_at	1.1	I	PDE8B	gb:AK023913 phosphodiesterase 8B
216055_at	3.7	I	PDGFB	gb:AK022920 platelet-derived growth factor beta polypeptide (simian sarcoma viral (v-sis) oncogene homolog)
203691_at	1.1	I	PI3	gb:NM_002638 Homo sapiens protease inhibitor 3, skin-derived (SKALP) (PI3)
217744_s_at	1	I	PIGPC1	gb:NM_02212 Homo sapiens p53-induced protein PIGPC1
201080_at	1	I	PIP5K2B	gb:BF338509 phosphatidylinositol-4-phosphate 5-kinase, type II, beta
208502_s_at	1	I	PITX1	gb:NM_002653 Homo sapiens paired-like homeodomain transcription factor 1
212680_x_at	1.4	I	PLCB3NP	gb:BE305165 phospholipase C, beta 3, neighbor pseudogene
216971_s_at	1.4	I	PLEC1	gb:Z54367 plectin 1, intermediate filament binding protein,
227828_s_at	1.1	I	PLG	gb:AV700753 plasminogen
210935_s_at	1.2	I	PNAS-29	gb:AF274954.1 Homo sapiens PNAS-29
224296_x_at	2.8	I	PNAS-9	gb:AF274934 Homo sapiens PNAS-9
201578_at	1.3	I	PODXL	gb:NM_005397 Homo sapiens podocalyxin-like
203664_s_at	1.1	I	POLR2D	gb:NM_004805 Homo sapiens polymerase (RNA) II (DNA directed) polypeptide D
208345_s_at	3.4	I	POU3F1	gb:NM_002699 Homo sapiens POU domain, class 3, transcription factor 1 (
203407_at	1.1	I	PPL	gb:NM_002705 Homo sapiens periplakin
204284_at	1	I	PPP1R5	gb:N26005 protein phosphatase 1, regulatory (inhibitor) subunit 5
211741_x_at	3.5	I	pregnancy specific beta-1-glycoprotein 3	gb:BC005924 Homo sapiens, pregnancy specific beta-1-glycoprotein 3, clone MGC:14526
204843_s_at	3.2	I	PRKAR2A	gb:NM_004157 Homo sapiens protein kinase, cAMP-dependent, regulatory, type II, alpha
213825_at	3.7	I	PRKCBP2	gb:AA757419 protein kinase C binding protein 2
228714_at	1.1	I	PRKRA	gb:AI681888 protein kinase, interferon-inducible double stranded RNA dependent activator
220509_at	2	I	PRO1777	gb:NM_018605 Homo sapiens hypothetical protein PRO1777
210794_s_at	1	I	PRO2160	gb:AF119863 Homo sapiens PRO2160
207463_x_at	1	I	PRSS3	gb:NM_002771 Homo sapiens protease, serine, 3 (trypsin 3)
218045_x_at	1	I	PTMS	gb:NM_002824 Homo sapiens parathymosin
225241_at	1.3	I	PTPRC	gb:AA570507 protein tyrosine phosphatase, receptor type, C
225242_s_at	1.3	I	PTPRC	gb:AW303375 protein tyrosine phosphatase, receptor type, C
200637_s_at	1	I	PTPRF	gb:AI762627 protein tyrosine phosphatase, receptor type, F
208789_at	1	I	PTRF	gb:BC004295 Homo sapiens, clone IMAGE:3622356, mRNA
211823_s_at	1.2	I	PXN	gb:D86862 Homo sapiens mRNA for paxillin beta
205590_at	1	I	RASGRP1	gb:NM_005739 Homo sapiens RAS guanyl releasing protein 1 (calcium and DAG-regulated)
205037_at	1.2	I	RAYL	gb:NM_006860 Homo sapiens putative GTP-binding protein similar to RAYRAB1C
228200_at	1	I	RBPMS	gb:BF110363 RNA-binding protein gene with multiple splicing
206972_s_at	1.1	I	RE2	gb:NM_007369 Homo sapiens G-protein coupled receptor
223447_at	1.7	I	regenerating gene type IV	gb:AY007243 Homo sapiens regenerating gene type IV
1564423_a_at	2.5	I	RGPR	gb:AK098627 regucalcin gene promotor region related protein
204336_s_at	1.4	I	RGS19	gb:NM_005873 Homo sapiens regulator of G-protein signalling 19
210270_at	2	I	RGS6	gb:AF156932 Homo sapiens G protein signaling 6 regulator (RGS6)
227232_at	2	I	RNB6	gb:T58044 RNB6
207569_at	1.8	I	ROS1	gb:NM_002944 Homo sapiens v-ros avian UR2 sarcoma virus oncogene homolog 1 (ROS1)
201203_s_at	1.2	I	RRBP1	gb:AI921320 ribosome binding protein 1
206306_at	1.8	I	RYR3	gb:NM_001036 Homo sapiens ryanodine receptor 3 (RYR3)
209719_x_at	1.6	I	SCCA1	gb:U19556 Human squamous cell carcinoma antigen 1 (SCCA1)
210413_x_at	1.3	I	SCCA2	gb:U19557 Human squamous cell carcinoma antigen 2
211906_s_at	1.2	I	SCCA2	gb:AB046400 Homo sapiens mRNA for SCCA2b, complete cds
206336_at	1.9	I	SCYB6	gb:NM_002993 Homo sapiens small inducible cytokine subfamily B (Cys-X-Cys), member 6 (granulocyte chemotactic protein 2) (SCYB6)
209720_s_at	1.2	I	SERPINB3	gb:BC005224 Homo sapiens, serine (or cysteine) proteinase inhibitor, clade B (ovalbumin), member 3, clone MGC:12244
207714_s_at	1.2	I	SERPINH1	gb:NM_004353 Homo sapiens serine (or cysteine) proteinase inhibitor, clade H (heat shock protein 47), member 1 (SERPINH1)
200619_at	1	I	SF3B2	gb:NM_006842 Homo sapiens splicing factor 3b, subunit 2, 145kD
207302_at	2.5	I	SGCG	gb:NM_000231 Homo sapiens sarcoglycan, gamma (35kD dystrophin-associated glycoprotein)
1555181_a_at	2	I	SIAT6	gb:AF425864 Homo sapiens alpha 2,3-sialyltransferase III type B1+32
1554148_a_at	1.2	I	SLC33A1	gb:BC014416 Homo sapiens, Similar to acetyl-Coenzyme A transporter, clone MGC:20012 IMAGE:4559958,
216604_s_at	1.2	I	SLC7A8	gb:AL365343 solute carrier family 7 (cationic amino acid transporter, y+ system), member 8
214383_x_at	1.2	I	SORT1	gb:BF063121 sortilin 1
204432_at	1	I	SOX22	gb:NM_006943 Homo sapiens SRY (sex determining region Y)-box 22 (SOX22)
214549_x_at	1.3	I	SPRR1A	gb:NM_005987 Homo sapiens small proline-rich protein 1A
210959_s_at	1.5	I	SRD5A1	gb:AF113128 Homo sapiens steroid-5-alpha-reductase isoform
1555912_at	1.4	I	ST7OT1	gb:AI016213 ST7 overlapping transcript 1
205411_at	1.6	I	STK4	gb:NM_006282 Homo sapiens serinethreonine kinase 4
1553037_a_at	1.5	I	SYN2	gb:NM_133625 Homo sapiens synapsin II (SYN2), transcript variant Iia
205547_s_at	2.9	I	TAGLN	gb:NM_003186 Homo sapiens transgelin (TAGLN)
215260_s_at	1.1	I	TCF3	gb:X52078 Human transcription factor 3 end.
221016_s_at	1.1	I	TCF-3	gb:NM_031283 Homo sapiens HMG-box transcription factor TCF-3
209651_at	1	I	TGFB1I1	gb:BC001830 Homo sapiens, Similar to transforming growth factor beta 1 induced transcript 1, clone MGC:4078, mRNA,
209908_s_at	1.6	I	TGFB2	gb:BF061658 transforming growth factor, beta 2
220407_s_at	1.3	I	TGFB2	gb:NM_003238 Homo sapiens transforming growth factor, beta 2
206943_at	1.3	I	TGFBR1	gb:NM_004612 Homo sapiens transforming growth factor, beta receptor I (activin A receptor type II-like kinase, 53kD)
211573_x_at	1	I	TGM2	gb:M98478 Human transglutaminase
203887_s_at	1.3	I	THBD	gb:NM_000361 Homo sapiens thrombomodulin (THBD)
203888_at	1.4	I	THBD	gb:NM_000361 Homo sapiens thrombomodulin
201108_s_at	1.3	I	THBS1	gb:BF055462 thrombospondin 1
201109_s_at	1.5	I	THBS1	gb:AV726673 thrombospondin 1
201110_s_at	1.5	I	THBS1	gb:NM_003246 Homo sapiens thrombospondin 1
222392_x_at	1	I	THW	gb:AJ251830 Homo sapiens mRNA for transmembrane protein
202039_at	1.1	I	TIAF1	gb:NM_004740 Homo sapiens TGFB1-induced anti-apoptotic factor 1
228205_at	2.1	I	TKT	gb:AU152969 transketolase
209937_at	2	I	TM4SF4	gb:BC001386 Homo sapiens, transmembrane 4 superfamily member 4, clone MGC:1477, mRNA,
221747_at	1	I	TNS	gb:AL046979 tensin
222474_s_at	1.4	I	Tom22	gb:AB041906 Homo sapiens Tom22
209917_s_at	1.3	I	TP53TG1	gb:BC002709 Homo sapiens, TP53 target gene 1, clone MGC:3578
220167_s_at	1.1	I	TP53TG3	gb:NM_015369 Homo sapiens TP53TG3 protein
204083_s_at	1.2	I	TPM2	gb:NM_003289 Homo sapiens tropomyosin 2 (beta)
1567107_s_at	1.5	I	TPM3	gb:AF362887 Homo sapiens tropomyosin 4-anaplastic lymphoma kinase fusion protein minor isoform
209344_at	2.4	I	TPM4	gb:BC002827 Homo sapiens, tropomyosin 4, clone MGC:3641
212481_s_at	1.5	I	TPM4	gb:AI214061 tropomyosin 4
221571_at	1	I	TRAF3	gb:AI721219 TNF receptor-associated factor 3
210579_s_at	3.1	I	TRIM10	gb:AF220122 Homo sapiens tripartite motif protein TRIM10 alpha (TRIM10)
1555291_at	1	I	TRPV3	gb:AY118267 Homo sapiens vanilloid receptor like 3 protein splice variant b
1555042_at	1.5	I	TRPV5	gb:BC034740 Homo sapiens, Similar to transient receptor potential cation channel, subfamily V, member 5,
224040_at	1.5	I	TTY5	gb:AF332236 Homo sapiens testis transcript Y 5
210737_at	2.3	I	TUB	gb:U82467 Human tub homolog (TUB)
205807_s_at	1.1	I	TUFT1	gb:NM_020127 Homo sapiens tuftelin 1 (TUFT1)
208622_s_at	1	I	VIL2	gb:AA670344 villin 2
1553514_a_at	1.4	I	VNN3	gb:NM_078625 Homo sapiens vanin 3 , transcript variant 2
204534_at	1.1	I	VTN	gb:NM_000638 Homo sapiens vitronectin (serum spreading factor, somatomedin B, complement S-protein) (VTN)
38964_r_at	1.5	I	WASP	Cluster Incl. U12707:Human Wiskott-Aldrich syndrome protein (WASP)
206954_at	2.6	I	WIT-1	gb:NM_015855 Homo sapiens Wilms tumor associated protein
226267_at	1.1	I	ZNF143	gb:AA716425 zinc finger protein 143 (clone pHZ-1)
204329_s_at	1	I	ZNF202	gb:N46430 zinc finger protein 202
214878_at	1.1	I	ZNF37A	gb:AU118165 zinc finger protein 37a (KOX 21)
207304_at	1.1	I	ZNF45	gb:NM_003425 Homo sapiens zinc finger protein 45
205881_at	1.2	I	ZNF74	gb:NM_003426 Homo sapiens zinc finger protein 74 (Cos52)
204812_at	1.1	I	ZW10	gb:NM_004724 Homo sapiens ZW10 (Drosophila) homolog, centromerekinetochore protein (ZW10)
202448_s_at	1.3	I	ZYG	gb:BE675849 ZYG homolog
215706_x_at	1.2	I	ZYX	gb:BC002323 Homo sapiens, Similar to thyroid hormone receptor interactor 6
202387_at	1.1	I	BAG1	gb:NM_004323 Homo sapiens BCL2-associated athanogene
211475_s_at	1	I	BAG1	gb:AF116273 Homo sapiens Bag1 protein variant
